# Supplementary material for: Human-derived fecal virome transplantation (FVT) reshapes the murine gut microbiota and virome, enhancing glucose regulation
Source: PLoS One. 2025 Dec 5;20(12):e0337760. doi: 10.1371/journal.pone.0337760 (PMC12680211; doi:10.1371/journal.pone.0337760)
Supplement: S1 Table — (XLSX) [file pone.0337760.s001.xlsx]

## Sheet: asvs-feature-table-0.1
Group	Control	Control	Control	Control	Control	Control	Control	Control	Control	Control	Control	Control	Control	Control	Control	Control	Control	Control	Control	Control	FVT	FVT	FVT	FVT	FVT	FVT	FVT	FVT	FVT	FVT	FVT	FVT	FVT	FVT	FVT	FVT	FVT	FVT	FVT	FVT
# Constructed from biom file	Pre-FVT	Pre-FVT	Pre-FVT	Pre-FVT	Day 1 Post-FVT	Day 1 Post-FVT	Day 1 Post-FVT	Day 1 Post-FVT	Week 1 Post-FVT	Week 1 Post-FVT	Week 1 Post-FVT	Week 1 Post-FVT	Week 10 Post-FVT	Week 10 Post-FVT	Week 10 Post-FVT	Week 10 Post-FVT	Week 17 Post-FVT	Week 17 Post-FVT	Week 17 Post-FVT	Week 17 Post-FVT	Pre-FVT	Pre-FVT	Pre-FVT	Pre-FVT	Day 1 Post-FVT	Day 1 Post-FVT	Day 1 Post-FVT	Day 1 Post-FVT	Week 1 Post-FVT	Week 1 Post-FVT	Week 1 Post-FVT	Week 1 Post-FVT	Week 10 Post-FVT	Week 10 Post-FVT	Week 10 Post-FVT	Week 10 Post-FVT	Week 17 Post-FVT	Week 17 Post-FVT	Week 17 Post-FVT	Week 17 Post-FVT
#ASV_ID	C_D0_R1	C_D0_R3	C_D0_R4	C_D0_R5	C_D1_R1	C_D1_R3	C_D1_R4	C_D1_R5	C_W1_R1	C_W1_R3	C_W1_R4	C_W1_R5	C_W10_R1	C_W10_R3	C_W10_R4	C_W10_R5	C_W17_R1	C_W17_R3	C_W17_R4	C_W17_R5	V_D0_R1	V_D0_R3	V_D0_R4	V_D0_R6	V_D1_R1	V_D1_R3	V_D1_R4	V_D1_R6	V_W1_R1	V_W1_R3	V_W1_R4	V_W1_R6	V_W10_R1	V_W10_R3	V_W10_R4	V_W10_R6	V_W17_R1	V_W17_R3	V_W17_R4	V_W17_R6
ASV_1	0.0252875	0.0407597	0.115848	0.137748	0.0347573	0.054181	0.136424	0.0790761	0.0220195	0.0951519	0.132994	0.12525	0.00448654	0.0685669	0.0707419	0.0338376	0.0254221	0.0795751	0.0780056	0.0803223	0.0782428	0.0327375	0.0188403	0.0189548	0.087388	0.0373732	0.0327256	0.0266254	0.0487343	0.0389786	0.0369128	0.0433953	0.0648344	0.0119992	0.0245954	0.0328747	0.0353982	0.0143996	0.0493668	0.0538478
ASV_2	0.0171422	0.0144489	0.00520664	0.00751073	0.00949319	0.0219109	0	0.0146147	0.0238293	0.0519748	0	0.0141193	0.0114656	0.0319912	0.0372689	0.0592394	0.0424497	0.0130069	0.0154706	0.0402933	0.0214932	0.0479216	0.0695688	0.0473869	0.00272087	0.106834	0.0792426	0.0679884	0.039126	0.029521	0.0960073	0.0812178	0.000896814	0.0443681	0.021811	0.0282712	0.0239093	0.010097	0.0288481	0.0372335
ASV_3	0.0564842	0	0.0339082	0.0445024	0.0854387	0.00439708	0.0014095	0.017094	0.111907	0	0.00280298	0.0103542	0.0948654	0.0115607	0.0206557	0.0382205	0.000715444	0	0.00461323	0.0310456	0.0398441	0.0728516	0.0870634	0.0524777	0.0116837	0.0144154	0.0638149	0.0725074	0	0.0618793	0.0332727	0.0103199	0.0268517	0.0679311	0.0354429	0.0181636	0.00194069	0.00292582	0.011783	0.0196991
ASV_4	0.0219868	0.0494037	0.0349496	0.038269	0.0273312	0.034953	0.0389466	0.026163	0.0260915	0.0411181	0.0344471	0.00964819	0.020987	0.0384194	0.0268671	0.0335077	0.0330535	0.0373168	0.0294967	0.0312438	0.025641	0.0298299	0.0328243	0.024208	0.0303564	0.0297918	0.0299205	0.0254448	0.0408352	0.0352631	0.0298601	0.0330237	0.0371914	0.0257887	0.0272638	0.0261696	0.0282565	0.0209971	0.0323695	0.0340405
ASV_5	0.0215077	0.0490252	0.0322161	0.033926	0.0288623	0.0371143	0.038724	0.026163	0.0314456	0.0401198	0.0339308	0.00958936	0.0217348	0.0398146	0.0241558	0.0349687	0.0259945	0.0328297	0.0241845	0.0301209	0.0249497	0.0313913	0.0297232	0.0253994	0.0265685	0.0287774	0.0280505	0.0285389	0.0400037	0.0410728	0.0357752	0.0363261	0.0348702	0.027724	0.0277278	0.0278209	0.0263934	0.0224313	0.0296607	0.0378288
ASV_6	0.0229451	0.0454918	0.0340384	0.0337727	0.0265656	0.0361455	0.0364243	0.0206172	0.0279014	0.0343795	0.0310541	0.011119	0.0202393	0.039715	0.0226276	0.0325652	0.0240866	0.0323753	0.0261417	0.0304512	0.0209904	0.0258992	0.0287286	0.0243704	0.0276355	0.0260011	0.0282842	0.0250377	0.0380174	0.0296562	0.0343533	0.0345201	0.0390905	0.0260306	0.0273798	0.0242682	0.0229778	0.0192186	0.026952	0.0356099
ASV_7	0.0290673	0.10354	0.0521315	0.0573268	0.0199816	0.0410642	0.0290801	0.0175507	0.0108589	0.0293879	0.0171867	0.0290034	0.0133101	0.0516743	0.0253389	0.0515576	0.0137365	0.00766784	0.0146319	0.0237136	0.0336853	0.0123304	0.0307764	0.0248578	0.0217136	0.00864923	0.0194951	0.0190123	0.0397265	0.0114842	0.0335002	0.0263158	0.0443131	0.0171763	0.029236	0.020015	0.0204937	0.0266766	0.0199093	0.0368546
ASV_8	0.0540353	0.0217048	0.0352099	0.0331085	0.0523656	0.0206439	0.0293027	0.0217916	0.0412488	0.0163474	0.0371026	0.0531239	0.0402293	0.0196831	0.0318955	0.0194637	0.042402	0.0433943	0.0298229	0.0276769	0.0230015	0.0188994	0.0271488	0.0310317	0.00981647	0.0193273	0.0170173	0.0207629	0.0118256	0.016956	0.0253669	0.0222394	0.031916	0.0142249	0.0225651	0.0237678	0.0375718	0.0180713	0.0346719	0.0321463
ASV_9	0.0360413	0.0428418	0.0529775	0.0433272	0.0345276	0.0230288	0.0271513	0.0187251	0.0187769	0.0257066	0.0334882	0.027062	0.0241775	0.0174905	0.0269164	0.0205005	0.037537	0.0383392	0.0250699	0.0301869	0.0320513	0.0352143	0.0288456	0.0175467	0.0327038	0.0186866	0.0236559	0.0176281	0.0300259	0.0352631	0.0206461	0.0222394	0.0193606	0.0216276	0.0156622	0.0249687	0.0388915	0.0309219	0.0313537	0.0214309
ASV_10	0.0245422	0	0	0	0.0527484	0.0139365	0	0	0.0569339	0	0	0	0.0465603	0	0.0227754	0.0131957	0.0761232	0.0586164	0.0224138	0.0249686	0.0274635	0.0732285	0.0301913	0.055023	0.0064554	0.0449012	0.00238429	0.00692098	0	0.0622171	0.00255944	0.00670795	0.0310192	0.0539481	0.0120657	0.0114586	0.0442478	0.0982732	0.0488251	0.0621279
ASV_11	0.0342845	0.0227144	0.0185486	0.0156346	0.0351401	0.0242212	0.013724	0.0342533	0.0220195	0.0191552	0.0163753	0.0372397	0.0335992	0.0212777	0.0181908	0.0444413	0.0352475	0.0364648	0.0313607	0.0354052	0.0246983	0.0197609	0.016968	0.0251828	0.0316901	0.0118526	0.0196353	0.0408745	0.0254065	0.0236439	0.0199067	0.0298762	0.00896814	0.0223534	0.0259876	0.0182637	0.0292656	0.0319546	0.0210605	0.0166685
ASV_12	0.0242227	0.0253013	0.0190693	0.0217658	0.0280968	0.0167685	0.0249258	0.0217916	0.0239047	0.0253323	0.0259644	0.0279445	0.0190429	0.0248655	0.0240572	0.0220557	0.0304779	0.0292514	0.0201771	0.0262897	0.0350679	0.0198686	0.0297818	0.0183049	0.0331306	0.0237053	0.0336606	0.0184424	0.0304416	0.00553942	0.0191105	0.0277606	0.0269044	0.0157732	0.0205928	0.0228171	0.0270144	0.0206529	0.0310151	0.0250568
ASV_13	0.000372658	0.0115465	0.0385291	0.024627	0.0052825	0.0246684	0.0581602	0.00130489	0.0144785	0.132651	0.109242	0.00288269	0.000847458	0.100558	0.0740449	0.0120175	0	0.0667386	0.0968313	0.0192879	0.0169683	0	0.0147446	0.0514487	0.00192061	0	0.0316503	0.0306152	0.000138581	0	0	0	0.000580291	0	0	0	0	0	0	0
ASV_14	0.0221465	0.021831	0.0175724	0.0161966	0.0250345	0.0157251	0.0212166	0.0180727	0.0254883	0.0205903	0.0229402	0.0245323	0.0191426	0.0193343	0.0277052	0.0217258	0.0266622	0.0249915	0.0206897	0.0276769	0.035005	0.020084	0.0330583	0.0194422	0.029076	0.0210358	0.0328658	0.0185645	0.0248522	0.0231034	0.0151291	0.0287926	0.0279067	0.0139346	0.021463	0.0239179	0.0235988	0.0186449	0.0333175	0.0284663
ASV_15	0.0265119	0.0203167	0.0113895	0.0127223	0.0193692	0.0187062	0.00467359	0.0167026	0.0294095	0.00280776	0.0174817	0.0191199	0.0613161	0.0195336	0.0141977	0.0280409	0.116045	0.0145405	0.0120224	0.0218641	0.0220588	0.02423	0.0129308	0.00379096	0.022834	0.0148425	0.0103787	0.012987	0.0194013	0.0144565	0.0191673	0.0128999	0.0173032	0.0197407	0.0200128	0.0147611	0.0150598	0.0451494	0.0265457	0.0154779
ASV_16	0.0122445	0.0573538	0.0091767	0.0141018	0.00895728	0.0151289	0.00118694	0.0101781	0.00429832	0.0602109	0.0607066	0.116131	0.00189432	0.0591489	0.0112398	0.0126773	0	0.0905941	0.0218546	0.0407557	0.0157114	0.0014538	0.0062606	0.00487409	0.00901622	0.00592632	0.00738663	0.00232056	0.0123337	0.00783625	0.00756455	0.0170279	0.0111838	0.00198374	0.00742502	0.0113085	0.0625679	0.00573691	0.0508566	0.0174261
ASV_17	0.0127236	0.0200644	0.00507647	0.0077662	0.00895728	0.0267551	0.00801187	0.0441052	0.00731468	0.0543458	0.013056	0.0204142	0.00418744	0.0129559	0.036283	0.0474575	0.0125918	0.0133477	0.0468313	0.0286677	0.00433635	0	0.00959569	0.0103981	0.0499893	0	0.0172511	0.0144119	0.0484109	0.00709316	0.0370265	0.0368421	0.0155624	0	0.0174024	0.0404804	0.0119547	0	0.0232952	0.0238121
ASV_18	0.00931644	0.0205691	0.0398308	0.0382179	0.0182974	0.00961395	0.0446588	0.0108958	0.0313702	0.00848568	0.00781884	0.0154136	0.0392822	0.0340343	0.0241065	0.0230925	0.0207479	0	0.0122088	0.0043596	0.0219331	0.0132996	0.0118776	0.0387219	0.0144046	0.0261612	0.0194016	0.0365183	0.0237897	0.00803891	0.0128541	0.0110423	0.0163009	0.00445133	0.0298161	0.0153115	0.0142059	0.0118754	0.0184872	0.0170473
ASV_19	0.017089	0.00176667	0	0	0.0365947	0.00812342	0	0.000260977	0.0371767	0	0.000737626	0.000470644	0.0312064	0.000249153	0.0159231	0.0073519	0.0546599	0.0409519	0.0191519	0.0168439	0.0184766	0.056106	0.0231116	0.0374763	0.00357448	0.0366257	0	0.00346049	0.00106245	0.0501925	0.00142191	0.00505676	0.0225258	0.0376427	0.0080051	0.00735552	0.029188	0.0680971	0.0347396	0.0417794
ASV_20	0.000905026	0.011231	0.0374878	0.056356	0.00038279	0.022209	0.0279674	0.0692242	0	0	0.0760493	0.0557713	0.0151545	0.042954	0.0301701	0	0	0.0547541	0.00209692	0.00521831	0.0121292	0	0	0.00465746	0.0263551	0.00160171	0.000140252	0.017221	0.0230968	0.0210768	0.00130816	0.00608875	0.00543364	0	0.00469865	0.0505379	0.0705636	0.0133096	0.00257331	0.0259768
ASV_21	0.0162905	0.0196858	0.0103482	0.00914572	0.0117134	0.0260844	0.0132047	0.0245971	0.0123671	0.0106695	0.00759755	0.00576538	0.0147557	0.0191349	0.0222332	0.0232339	0.0109701	0.0297058	0.0173346	0.0196843	0.02363	0.0106612	0.0166754	0.0199296	0.0188327	0.0168179	0.0180458	0.0154704	0.0185698	0.0052692	0.00602889	0.0122291	0.0411479	0.016257	0.0350948	0.0198649	0.0256171	0.0088922	0.0375161	0.0264098
ASV_22	0.0182602	0	0.000325415	0	0.0386618	0.000149054	0.000148368	0	0.0831762	0.000374368	0	0.000470644	0.127817	0.000797289	0.000345083	0.000235638	0.0117333	0.01721	0.00027959	0.000594491	0.00182252	0.0115766	0.00239892	0.00617384	0.00138711	0.00640683	0.00154278	0.00447828	0	0.00452611	0.0011944	0.000928793	0.000633045	0.123621	0.000522072	0.00595447	0.0654401	0.159429	0.00941288	0.00800952
ASV_23	0.0140545	0.0202536	0.0152945	0.0147149	0.0208238	0.0172902	0.0254451	0.0101781	0.0134982	0.0136644	0.00863023	0.013178	0.00877368	0.0106637	0.0202613	0.00824733	0.020891	0.0095422	0.0167288	0.0134091	0.0348165	0.0200302	0.0141595	0.0130517	0.0395327	0.0273892	0.012763	0.00973008	0.0168607	0.0171587	0.0072233	0.0105263	0.0125554	0.0100155	0.00742502	0.0197148	0.00388138	0.0185302	0.0127311	0.0135837
ASV_24	0.0264055	0.0222096	0.0138627	0.00965665	0.0186036	0.0275749	0.0160237	0.0189209	0.011236	0.00667623	0.00700745	0.00529474	0.00518445	0	0.0201627	0.0155521	0.00753601	0.00130637	0.0113234	0.00885131	0.0170312	0.0093151	0.0149786	0.0200379	0.025128	0.0159637	0.0182796	0.0199894	0.0225887	0.0122948	0.0217268	0.0181115	0.0292783	0	0.0443181	0.0205654	0.00489054	0.00619586	0.00771992	0.0134214
ASV_25	0	0	0	0	0	0	0	0	0	0	0	0	0	0	0	0	0	0	0	0	0.0204248	0.00107689	0.0355158	0.0312483	0.00997653	0.00320342	0.055166	0.0544722	0.024575	0.00290482	0.0659197	0.0765738	0.0220511	0.00324173	0.0198967	0.0305729	0.0540289	0.00286845	0.0114444	0.017805
ASV_26	0.0163969	0.0188655	0.00709404	0.00945228	0.0081917	0.0187062	0.0133531	0.0167678	0.00505241	0.0129157	0.0167441	0.0149429	0.00742772	0.0105143	0.0156766	0.0105094	0.00920538	0.00658866	0.0154706	0.0123522	0.0119407	0.014538	0.00977122	0.00704035	0.015685	0.0273892	0.00977092	0.0073281	0.0206024	0.0222252	0.0240587	0.022807	0.0208377	0.0119992	0.0274958	0.0220165	0.00916007	0.00550743	0.0130697	0.0112566
ASV_27	0.0036201	0.00536311	0.015685	0.0134887	0.00972286	0.00588761	0.0353116	0.0143538	0.0115376	0.00549073	0.0462492	0.0330039	0.00428714	0.0100658	0.0115849	0.0149394	0.0141658	0.00511189	0.0127213	0.0196182	0.00980392	0.0207301	0.0117606	0.0148389	0.000746906	0.0230112	0.00776064	0.00793877	0.0173226	0.0271567	0.0337846	0.026677	0.00596117	0.0148539	0.00997738	0.00830623	0.00574445	0.016006	0.00555292	0.0047083
ASV_28	0.013256	0.0176667	0.0114546	0.00940119	0.0180677	0.00827247	0.00645401	0.00476284	0.0101802	0.00542834	0.00464705	0.00352983	0.024676	0.0168926	0.00803549	0.00904849	0.00682057	0.00408951	0.00456664	0.0159191	0.0274635	0.00818436	0.0360424	0.0250745	0.0124306	0.00389749	0.0344554	0.0101372	0.00739098	0.00857934	0.0229212	0.0142415	0.0131357	0.0119992	0.0301062	0.00705529	0.00807328	0.00826114	0.0189612	0.0145037
ASV_29	0.0162905	0.0139441	0.0104784	0.00883916	0.0109478	0.015427	0.0154303	0.0260977	0.0125179	0.0161602	0.0286937	0.0264149	0.00663011	0.0117102	0.00867636	0.0133842	0	0.000681586	0.010438	0.0143338	0.00917547	0	0.00549997	0.012456	0.0451878	0.00261612	0.00762038	0.0113993	0.0181079	0.00824157	0.0124559	0.00763674	0.00596117	0.006048	0.0126457	0.0258694	0.00411427	0.00539269	0.000677186	0.00947072
ASV_30	0.00947615	0	0	0	0.0203644	0.0019377	0	0	0.0313702	0	0	0	0.0335992	0	0	0	0.0113994	0.00880382	0	0	0.00609603	0.0484062	0.00485636	0.0111021	0.00538839	0.0241858	0.000420757	0.00211701	0	0.0557995	0.00130816	0	0.00611943	0.0516257	0.00249434	0.00725544	0.0143611	0.0310367	0.0184194	0.0113649
ASV_31	0.00883731	0.00176667	0.00286365	0.00132843	0.00114837	0.0127441	0.00133531	0.0815554	0.00105573	0.000748737	0.00413071	0.000823626	0.00324028	0.00084712	0.0140498	0.0137141	0.006439	0.00193116	0.033877	0.0262237	0.00131976	0.00624596	0.00573401	0.00595722	0.00298762	0.0285638	0.00187003	0.00289053	0.0227273	0.00222928	0.0104084	0.0160991	0.0184111	0.00164506	0.0094553	0.0171629	0	0.00728587	0.0029119	0.00281416
ASV_32	0.0138416	0.00687741	0.00273349	0.00204374	0.0067371	0.00916679	0.00281899	0.0133751	0.00739009	0.00954639	0.00317179	0.00370632	0.00493519	0.00284034	0.00606359	0.00688063	0.00476963	0.00261275	0.00535881	0.00369906	0.00232529	0.0232608	0.00672869	0.0049824	0.00885617	0.0467165	0.00967742	0.00964866	0.00836105	0.0102006	0.0064839	0.00644995	0.0108145	0.0113219	0.0134579	0.00975732	0.00178544	0.0148012	0.00352137	0.00898366
ASV_33	0.00569634	0.0139441	0.0165311	0.0171674	0.00956974	0.012446	0.0501484	0.00502381	0.0196818	0.00336931	0.0023604	0.00452994	0.0124128	0.0108132	0.00902144	0.00537254	0.00453115	0.00374872	0	0.00138715	0.00553042	0.00710747	0.00807443	0.00362849	0.00410798	0.00779498	0.0103319	0.00728738	0.0109017	0	0.00784894	0.00505676	0.00501161	0	0.00469865	0.00920691	0.00326036	0.0131375	0.0076522	0.00741422
ASV_34	0.0100618	0	0.0109339	0.0117515	0.0126321	0	0.000816024	0.00685066	0.01659	0	0.00376189	0.00576538	0.0142572	0.00493323	0.00542273	0.00848296	0.00176476	0	0.00209692	0.00568069	0.0071644	0.0184148	0.016851	0.00926076	0.00304097	0.00592632	0.014259	0.0183609	0	0.0204013	0.010124	0.00448916	0.010287	0.0157248	0.0113696	0.00510383	0	0.00464689	0.00467258	0.00606126
ASV_35	0.0123509	0.00996908	0.00761471	0.00766401	0.00696677	0.0151289	0.00778932	0.0116787	0.00957695	0.00642666	0.00538467	0.00529474	0.00892323	0.00722543	0.00773971	0.00970828	0.0100639	0.00562308	0.00424045	0.00937975	0.00370789	0.00656903	0.00479785	0.00909829	0.00416133	0.00779498	0.00490884	0.0094451	0.00614375	0.00783625	0.00927085	0.00608875	0.00659422	0.00696729	0.0094553	0.0103578	0.00714175	0.00395846	0.0103609	0.00541184
ASV_36	0	0.00618336	0.00449073	0.00316779	0	0.00491877	0.00571217	0.00652443	0	0.00430523	0.00722874	0.00847158	0.0055334	0.00627865	0.00557062	0.00518403	0.00553277	0.00306714	0.00959925	0.00680362	0.0137632	0.0109843	0.00403721	0.00595722	0.0269953	0.00763481	0.00869565	0.0149819	0.0127494	0.00425589	0.00352633	0.00717234	0.00189913	0.0072576	0.00481466	0.00960721	0.00380376	0.0104985	0.00555292	0.00606126
ASV_37	0.00958262	0.00586788	0.00579239	0.00429185	0.00865105	0.00603667	0.00378338	0.00841652	0.006636	0.00411805	0.00368813	0.0105895	0.00862413	0.00607933	0.00473256	0.0132428	0.0102547	0.00999659	0.00610438	0.00990818	0.00741579	0.00613827	0.00403721	0.00530734	0.00752241	0.0027229	0.00523609	0.00968937	0.00623614	0.00547186	0.00597202	0.00835913	0.00163537	0.00619315	0.00765706	0.00580435	0.00714175	0.0063106	0.00568836	0.00427535
ASV_38	0.00708049	0.00801312	0.00761471	0.00470059	0.00635431	0.0086451	0.00771513	0.00932994	0.00452455	0.00436763	0.00427823	0.0075303	0.00358923	0.00438509	0.00221839	0.00706914	0.00271869	0.00141997	0.00698975	0.00733206	0.00326797	0.00597674	0.00707975	0.00676956	0.00693555	0.00672718	0.00621786	0.00716525	0.0101626	0.00911977	0.00932772	0.0108875	0.00685799	0.00614476	0.00440861	0.0132599	0.0013973	0.00636797	0.00602695	0.0053036
ASV_39	0.021348	0.00662502	0.0100228	0.0110362	0.0102588	0.0119988	0.00534125	0	0.00490159	0.00168466	0.00169654	0	0.00852443	0.00493323	0.0241065	0.00169659	0.00543737	0	0.00246971	0.00105687	0.0115008	0.00856128	0.0062606	0.00763607	0.00805591	0.00485852	0.0104254	0.0083866	0.00332594	0.00141863	0.00836082	0.00335397	0.00495885	0.00227405	0.00603283	0.00465349	0.00170781	0.00539269	0.00426627	0.00232709
ASV_40	0.00367334	0.015206	0.0148389	0.0119559	0.0058184	0.00708004	0.00823442	0.00391466	0.011236	0	0	0	0.00847458	0.00647797	0.00675376	0.00565531	0.00567586	0	0.00246971	0	0.00584465	0.00425372	0.00333509	0.00806932	0.00848271	0.00507208	0.00649836	0.00667671	0.00632853	0.00560697	0.00489137	0	0.0119751	0	0.0150241	0.00945709	0	0.010728	0.00521433	0.00400476
ASV_41	0.0157049	0	0.0124308	0.0160433	0.0116368	0	0.0181009	0.00672017	0.00784255	0.00199663	0.0061223	0.00264737	0.00797607	0.000597967	0.0101553	0.00763467	0.00286178	0	0.00181733	0.00680362	0.0106209	0.00877665	0.00134574	0.006228	0.0171788	0.00672718	0.00056101	0.0059439	0.0114098	0.00479633	0.00136503	0.000980392	0	0.00406425	0.0035965	0.00695522	0.00100916	0.00430268	0	0
ASV_42	0.00585605	0.00599407	0.00208266	0.00255467	0.00298576	0.008347	0.00445104	0.00463235	0.00286555	0.00673863	0.00449952	0.00158842	0.00458624	0.00468407	0.00685235	0.00834158	0.00286178	0.00221515	0.00675676	0.00568069	0.00201106	0.00317683	0.00462232	0.00389927	0.00496159	0.00763481	0.00612436	0.00846802	0.00831486	0.00243194	0.00619952	0.00758514	0.00654146	0.00290304	0.00464064	0.0154616	0.00357087	0.00464689	0.00744904	0.00622362
ASV_43	0.00830494	0.00447978	0.00247315	0.00275904	0.0058184	0.00544045	0.00534125	0.0080903	0.00678682	0.00318213	0.00582725	0.00258854	0.00697906	0.00408611	0.00463397	0.00650361	0.00410188	0.00164717	0.00684995	0.00356695	0.00515334	0.00204609	0.0067872	0.00698619	0.00442808	0.00528564	0.00682562	0.00610675	0.00600517	0.00486388	0.00790581	0.00706914	0.00522262	0.00575769	0.00817913	0.0137603	0.00395901	0	0	0.00184003
ASV_44	0.00489779	0.00384882	0.00624797	0.00485387	0.00428725	0.00916679	0.00697329	0.0131794	0.00339341	0.00960879	0.000811389	0.0061772	0.00144566	0.00742476	0.00428888	0.0073519	0.00486502	0.00255595	0.00605778	0.00521831	0.00320513	0.00398449	0.00181382	0.00644462	0.00597525	0.0098772	0.00336606	0.00586248	0.0110865	0.00337769	0.0019338	0.00345717	0.00506436	0.00159667	0.00278438	0.00865649	0.00551157	0.00189318	0.00460486	0.00276004
ASV_45	0.00569634	0.00788693	0.00657338	0.00510934	0.00405757	0.00521687	0.0060089	0.00587199	0.00120655	0.00655144	0.0078926	0.00417696	0.00274177	0.00787323	0.0060143	0.0115934	0.00543737	0.00545269	0.0100186	0.0110972	0.00113122	0.00419987	0.00117021	0.00514487	0.00320102	0.00427122	0.00121552	0.00635102	0.00346452	0.00418834	0.0019338	0.00242518	0.00379827	0.00648345	0.00278438	0.00590443	0.00535631	0.00441742	0.00135437	0.00779305
ASV_46	0	0.00258691	0.00598763	0.00270795	0	0	0.00756677	0.00469759	0.00196064	0	0.00125396	0.0261207	0.00224327	0.00284034	0.00123244	0	0.0617667	0.00624787	0	0	0.0119407	0.00452294	0.00959569	0	0.0117371	0	0.015007	0	0	0.00310748	0.00346946	0.00304438	0	0.00154829	0	0.0012009	0	0.00109001	0	0.000811776
ASV_47	0.00755963	0.000567859	0.00644322	0.00827713	0.00704333	0	0	0.00476284	0.00769173	0	0	0.00229439	0.00957129	0.0024417	0.00236628	0.00617371	0	0	0	0.0029064	0.00773002	0.0132457	0.0118776	0.00741944	0.00176056	0.00501869	0.0117345	0.0123356	0	0.0117544	0.0093846	0	0.00648871	0.0104509	0.00777307	0.00355266	0	0	0.00209928	0.00303063
ASV_48	0.00154387	0.0107262	0.00481614	0.0046495	0.00283264	0.00871963	0.00675074	0.00672017	0	0.00480439	0.00243417	0.00282386	0.00169492	0.00622882	0.00473256	0.00744616	0.00429266	0.00261275	0.00540541	0.00231191	0.0071644	0.00166918	0.00667018	0.00628216	0.00682885	0.00352376	0.0058906	0.00264626	0.00669808	0.00432345	0.012399	0.00557276	0.00332349	0.00159667	0.00400255	0.00885664	0.00380376	0.00252424	0.00805851	0.00497889
ASV_49	0	0	0	0	0.0107181	0	0.00586053	0.00952567	0	0	0.00516338	0.010413	0.00363908	0.00588001	0	0.0139026	0.00682057	0.0119846	0.0115098	0.0127485	0.00226244	0.00619212	0.00345211	0.00481993	0	0.00475174	0.00191678	0.00447828	0	0	0	0.00397317	0.00295421	0.00590284	0.0103254	0.0064048	0.0186306	0.00499111	0.00623011	0.00340946
ASV_50	0.0046316	0.00618336	0.00416531	0.00408747	0.00467004	0.00693099	0.00541543	0.00319697	0.00429832	0.00380608	0.00398318	0.00423579	0.00314058	0.00662747	0.00300715	0.00537254	0.00324335	0.0047143	0.00540541	0.00495409	0.0042735	0.00522292	0.00579252	0.00590306	0.00517499	0.00720769	0.00710612	0.00504824	0.00614375	0.00493143	0.00426573	0.00552116	0.00358725	0.00222566	0.00446662	0.00465349	0.00675361	0.00252424	0.00528205	0.0073601
ASV_51	0.00596252	0.00952741	0.0137325	0.0210505	0.00742612	0.012595	0	0.0172898	0.00542945	0.0236476	0	0.0257089	0.00119641	0.0144509	0	0.00688063	0.00500811	0.0180052	0	0.0119559	0	0	0	0	0	0	0	0	0	0	0	0	0	0.00164506	0	0	0	0.00292582	0	0
ASV_52	0.00372658	0.00359644	0.00370973	0.00439403	0.00719645	0.00603667	0	0.00678541	0.00874745	0.00399326	0.000885152	0.00794211	0.00528415	0.00368746	0.00157752	0.00344031	0.00577125	0.00124957	0.0028425	0	0.00389643	0.00360758	0.00555848	0.00752776	0.00368118	0.00400427	0.00472183	0.00472255	0.0148744	0.00344525	0.00728017	0.00536636	0	0.0125314	0.00226231	0.00670503	0.00791803	0.00504848	0	0.00151532
ASV_53	0	0.00410121	0	0	0	0.00700551	0	0.00913421	0	0.007113	0	0.00611837	0.00458624	0.00433526	0.00256347	0.00395872	0	0.00312394	0	0	0.00622172	0.00716132	0.0079574	0.00395343	0	0.00528564	0.0126227	0.00443757	0	0.00607985	0.0180867	0.0142415	0.0101815	0.00145152	0.0101514	0	0	0	0.00575608	0.0123931
ASV_54	0.0030345	0.00706669	0.00546697	0.0054159	0.00183739	0.00819794	0.00823442	0.00711163	0	0.00455481	0.0090728	0.00341217	0.00154536	0.00543153	0.00142963	0.00344031	0.0012401	0.00102238	0.00880708	0.00422749	0.00276521	0.00139996	0.00573401	0.00379096	0.00490824	0.0016551	0.00514259	0.00394903	0.00521988	0.00222928	0.00915709	0.00495356	0.00696349	0	0.0113696	0.00630473	0	0.00160633	0.00609467	0.00573655
ASV_55	0.0140013	0.0108524	0.00208266	0	0.00566529	0.0139365	0.00348665	0	0.001659	0.00455481	0.00560596	0	0.00742772	0.00627865	0.00764111	0.0119233	0	0.00363512	0.00321528	0.00568069	0.00276521	0.00317683	0	0	0.012644	0.00427122	0	0.000610675	0.015752	0.00182395	0.00130816	0.000773994	0.00237392	0.00299981	0	0.00945709	0.00426952	0.00212266	0	0.00384241
ASV_56	0.0183135	0.00933813	0	0	0.0137039	0.00737815	0	0	0.00633436	0.0011855	0	0	0.00224327	0.00189356	0.000443678	0.00108393	0.00848994	0.00789504	0	0	0	0.00565367	0.000409572	0.00936908	0	0.00891618	0	0.00704311	0.000785292	0.00837668	0	0	0.0184638	0.00778982	0.0104414	0	0.00574445	0.00923642	0.00385996	0
ASV_57	0	0	0.00351448	0.00255467	0	0	0.0078635	0.00417564	0	0	0.0116545	0.00694199	0	0	0.0179443	0.0226684	0	0	0.0142125	0.0107669	0.00364505	0	0.00667018	0.00395343	0.00170721	0	0.00462833	0.00203558	0.00374169	0.00486388	0.0043226	0.00397317	0.00617219	0.00145152	0	0.00710533	0.00698649	0.00126212	0	0
ASV_58	0.0146401	0.00220834	0.00787504	0.00817494	0.00811514	0.00163959	0.00845697	0.00384942	0.00459995	0.00224621	0.00516338	0.00841275	0.00214357	0.00134543	0.00384521	0.00424148	0	0.00227195	0.00340168	0.00138715	0.0125063	0	0.00345211	0.00362849	0.00858942	0	0.00472183	0.00341978	0.00674427	0	0.00477761	0.00521156	0.00680523	0.000290304	0.00226231	0.00345259	0.00489054	0.000917905	0.00277646	0.00243533
ASV_59	0.0101682	0	0.00507647	0.0069487	0.00260297	0.00394992	0.00252226	0.00965616	0.00150818	0.00162226	0.00228664	0.003471	0.00189432	0.00159458	0	0	0.00333874	0	0.00307549	0	0.00402212	0.00134611	0.00994676	0.00909829	0	0.00213561	0.012763	0.00985222	0	0	0.00511887	0.00866873	0.0107618	0	0.0080051	0.00700525	0.00178544	0	0.00724589	0.00606126
ASV_60	0	0.000883336	0.0201757	0.0127733	0	0	0.0307864	0.0069159	0	0	0	0.00488293	0	0	0	0.00113106	0	0	0.037931	0.0117577	0.00188537	0.00231531	0	0.0151097	0	0.00202883	0	0.0160404	0	0	0	0	0	0	0	0	0	0	0	0
ASV_61	0	0.0056155	0	0	0	0.00119243	0	0	0	0.0268297	0	0	0.00189432	0.0169424	0	0	0.00362492	0.00908781	0	0	0	0	0	0.00140807	0	0	0.000794764	0.00142491	0	0	0.00352633	0.00345717	0.0209432	0	0.0196647	0	0	0	0.0299316	0.0235415
ASV_62	0.00377981	0.00365954	0.0034494	0.00321888	0.00107181	0.00804889	0.00163205	0.00782932	0.000754091	0.0034941	0.00317179	0.00400047	0.000947159	0.00274068	0.00626078	0.0134314	0	0.00147677	0.00750233	0.00898342	0.00207391	0	0.00538295	0.00178716	0.00597525	0.00250934	0.00392707	0.00341978	0.00605137	0.00189151	0.00574451	0.00500516	0.00237392	0.00101606	0.00910726	0.0084063	0.00605496	0.000688429	0.00460486	0.00254357
ASV_63	0.00425894	0.00391192	0.00370973	0.00301451	0.00283264	0.00700551	0.00304154	0.00417564	0.00218686	0.0035565	0.00280298	0.00258854	0	0.00298983	0.00473256	0.00603233	0.00357722	0.00369192	0.00517241	0.00442566	0.00326797	0.00296145	0.00251594	0.00389927	0.00277422	0.00389749	0.00261805	0.00533322	0.00309497	0.00547186	0.00455011	0.00717234	0.00437856	0.00232243	0.00806311	0.00465349	0.0013973	0.00321267	0.00372452	0.00422124
ASV_64	0.00521721	0.00328096	0.00273349	0.00178827	0.00298576	0.00283202	0.0037092	0.00280551	0.00294095	0.00399326	0.00405694	0.00229439	0.00264207	0.00209288	0.00616219	0.00362882	0.0025756	0.00107918	0.00447344	0.00383116	0.00188537	0.00489985	0.0028085	0.00303276	0.00416133	0.00624666	0.00411407	0.00378618	0.00485033	0.00358036	0.00324195	0.00402477	0.00659422	0.00464486	0.0050467	0.00700525	0.000776277	0.00545006	0.00372452	0.0061695
ASV_65	0.00495102	0.00182977	0.00175724	0.00265686	0.00267953	0.00380086	0.00318991	0.00313173	0.00294095	0.00580271	0.00221288	0.00311801	0.00209372	0.00159458	0.00315504	0.00315755	0.00324335	0.00244235	0.0055918	0.00515226	0.00339367	0.00414603	0.00310105	0.00611969	0.00266752	0.004378	0.00439458	0.00439686	0.00383407	0.00331014	0.00199067	0.00417957	0.00532813	0.00619315	0.00208829	0.00310233	0.00163018	0.00349951	0.00460486	0.00568243
ASV_66	0	0	0	0	0	0	0	0	0	0	0	0	0	0	0	0	0	0	0	0	0.0013826	0.020084	0.00345211	0.00368264	0.00197397	0.00945008	0.00168303	0.0185238	0	0.0396541	0	0	0.0014771	0.0208535	0.00411857	0.00060045	0	0.000745798	0	0.00184003
ASV_67	0	0.00542621	0.00221282	0.00357654	0.00344511	0.00588761	0.00489614	0.00130489	0	0.00330692	0.00272922	0.00294152	0.00199402	0.0030895	0.00162682	0.00193223	0.00310026	0.00266954	0.00191053	0.00171742	0.00465058	0.00629981	0.00321807	0.00200379	0.00160051	0.00694074	0.00355306	0.00276839	0.00198633	0.00743093	0.00221818	0.00283798	0.0042203	0.00551577	0.0043506	0.00460345	0.00434715	0.0072285	0.00297962	0
ASV_68	0	0	0	0	0	0	0	0	0	0	0	0	0.00832502	0.00443492	0.00187331	0.00174372	0.00162167	0	0.00121156	0.00495409	0.00791855	0.00166918	0.0101223	0.00844842	0.00368118	0	0.0103319	0.00309408	0	0	0.00688204	0.00448916	0.00348175	0.00425779	0.00713498	0	0.00240646	0	0.00683957	0.00449183
ASV_69	0.00138416	0.0042274	0.00201757	0.00250358	0.00168427	0.0033537	0.0037092	0.0011744	0.00135736	0.00330692	0.000811389	0.00229439	0.00129611	0.00388678	0.00379591	0.0035817	0.00534198	0.00454391	0.00698975	0.00488804	0.00113122	0.000969201	0.000936165	0.00308692	0.000906957	0	0.00205704	0.00170989	0.00207871	0.00324259	0.00153566	0.00139319	0.00385102	0.00251597	0.0022043	0.00260195	0.00442478	0.00458952	0.00325049	0.00432947
ASV_70	0.00335392	0	0	0	0.0043638	0	0	0	0.0058065	0	0	0	0.0051346	0	0.00276066	0	0.00729753	0.00636147	0.00349487	0.00251007	0.00333082	0.00807667	0.00386168	0.00541565	0	0.00544581	0	0	0	0.00743093	0	0	0.00263769	0.00687052	0	0	0.00597733	0.00998222	0.00460486	0.00595303
ASV_71	0.00271508	0.00239763	0	0.00214592	0.00375134	0.00320465	0.00178042	0.002936	0	0	0.00287674	0.0021179	0.00493519	0	0	0.00235638	0.00286178	0.0046007	0.00391426	0.00396327	0	0.00473832	0.00204786	0.0046033	0	0.00181527	0.00215054	0.00305337	0	0.00378302	0.00403822	0.00283798	0.00242667	0.00517709	0.00400255	0.00375281	0.00465766	0.00458952	0.00372452	0.00248945
ASV_72	0.011925	0.00536311	0.0022779	0.00178827	0.0043638	0.0210165	0.00459941	0.00228355	0.00324259	0.00380608	0.00228664	0.00647135	0	0	0.00374661	0	0	0	0	0.00865315	0.00370789	0	0	0	0.01035	0.00202883	0	0	0.00369549	0	0	0	0	0.00720921	0	0.00470353	0	0	0	0
ASV_73	0.00239566	0.00347025	0.00397006	0.00367872	0.00222018	0.00171412	0.00430267	0.00287075	0.00196064	0.00318213	0.00346684	0.00576538	0.000897308	0.00313933	0.00354942	0.00202649	0.00372031	0.00369192	0.0028425	0.00422749	0.00333082	0.00199225	0.00128723	0.00178716	0.00549509	0.00245595	0.00154278	0.00272768	0.00221729	0.00358036	0.00130816	0.00211558	0.00179363	0.00106445	0.00174024	0.0020015	0.00201832	0.00126212	0.00311505	0.00140708
ASV_74	0.00553663	0.0013881	0.0026684	0.00245248	0.00535906	0.00156506	0.00712166	0.00123964	0.00384586	0	0.00125396	0	0.00338983	0.00234204	0.00645797	0.00353457	0.00410188	0.00107918	0.00424045	0.00369906	0.000816993	0	0.00292552	0.0033577	0.000746906	0	0.00219729	0.00333835	0.00166297	0	0	0.00170279	0.0014771	0	0.00661291	0.00715537	0.00209595	0	0.0047403	0.00200238
ASV_75	0.00282155	0	0	0	0.00375134	0	0	0	0.00671141	0	0	0	0.00822532	0	0	0	0.00228942	0	0	0	0	0.0142149	0	0.00281614	0	0.00870262	0	0	0.000461936	0.0146592	0	0	0	0.0159667	0	0	0.00535631	0.00808904	0.00528205	0.00340946
ASV_76	0.00633518	0	0	0	0.00352167	0.00715457	0.0041543	0	0.00271473	0.00399326	0.00346684	0	0	0	0	0.00230925	0	0.000624787	0	0.00336878	0.00282805	0.00301529	0.00409572	0.0046033	0.00528169	0.00315003	0.0027583	0.00468184	0.00346452	0.00574208	0.00864521	0.00644995	0.00242667	0	0	0.0052039	0	0	0.00270874	0
ASV_77	0.010115	0	0	0	0.00696677	0.00156506	0	0	0	0.000623947	0	0	0	0.00129559	0.0079862	0.00909562	0.0038157	0.00119278	0.00619758	0.00112293	0.0072901	0	0.00830847	0	0	0	0.00729313	0	0	0.00141863	0	0	0.0116058	0	0.00324845	0.000700525	0	0	0.00142209	0.00346358
ASV_78	0.00308773	0.00504764	0	0.00173718	0.00199051	0.00439708	0.00170623	0.0051543	0.000904909	0.00149747	0.00427823	0.00229439	0.000847458	0.00264102	0.00226769	0.00296904	0.00100162	0.000738385	0.00209692	0.00277429	0.00201106	0	0.00263296	0.00108313	0.00437473	0.0011212	0.0028518	0.00211701	0.00415743	0.00256705	0.0031282	0.00526316	0.00290146	0.00140314	0.00348048	0.00540405	0.000698649	0.00143423	0.00169296	0.00227297
ASV_79	0.0129365	0	0.00110641	0.000613121	0.0109478	0.000894321	0	0.00195733	0.004977	0.000623947	0	0.000352983	0	0.00298983	0.00882425	0.00645648	0	0	0.0140261	0.00845498	0.00433635	0	0	0	0.00160051	0.000373732	0	0.00122135	0.000277162	0.000945754	0.00125128	0.00165119	0	0	0.00232032	0.00330248	0.00240646	0.000745798	0.00135437	0
ASV_80	0.00175681	0.00340716	0.00624797	0.00316779	0.00153116	0.00499329	0.00222552	0.00587199	0.0008295	0.00137268	0.00361437	0.000941287	0.000847458	0.00194339	0.00537343	0.00292191	0.0012401	0.00102238	0.00335508	0.00204769	0.00175968	0	0.00251594	0.00200379	0.00314767	0.00170849	0.00215054	0.00289053	0.00411123	0.00114842	0.00176317	0.00423117	0.00247943	0.00251597	0.00127618	0.00550413	0.000621022	0	0.000744904	0.000703539
ASV_81	0.00186329	0.0055524	0.00377481	0.00255467	0	0.00767626	0	0.00163111	0	0	0	0.00100012	0	0.00224238	0.00133103	0.00160234	0	0.000795183	0.00461323	0.00515226	0.00685018	0.0019384	0.000819145	0.00189548	0.00218737	0.00224239	0.00112202	0.00276839	0	0.000810646	0.00159254	0.00366357	0.00427305	0.00387072	0.00394454	0.00795597	0.00178544	0.00206529	0.00379224	0.00357182
ASV_82	0	0	0.00312398	0	0	0	0	0	0	0	0	0	0.0058325	0.00433526	0.00157752	0	0.0012401	0	0.00139795	0.00343484	0.00653595	0	0.00772336	0.00487409	0.00352113	0	0.0100982	0.0028091	0	0	0.00654078	0.00247678	0.00327073	0.00353203	0.00701897	0.00220165	0.00287222	0	0.00433399	0.00303063
ASV_83	0.00165034	0	0.000846079	0	0.00206706	0	0	0.000782932	0.000678682	0	0	0.000941287	0.000847458	0.000697628	0.00211979	0.00386446	0.000620052	0	0	0.000264218	0.00546757	0.00253069	0	0.000216626	0.0106167	0.00747464	0	0	0.00406504	0.00290482	0.00204755	0.00128999	0.00131884	0.0113702	0	0.0032024	0.0247632	0.00212266	0	0.00227297
ASV_84	0.0015971	0	0.000780996	0.000562027	0	0.00409897	0	0.00208782	0.00150818	0.00255818	0.00125396	0.00170608	0.00309073	0.00298983	0.000838058	0.000565531	0.00343413	0	0.000792171	0.00125504	0.0013826	0.00269222	0.00520742	0.00194963	0.00106701	0.00619327	0.00299205	0.000854944	0.00327975	0.00222928	0.00403822	0.00593395	0.0028487	0.00217728	0.00313243	0.00650488	0.000698649	0.00281108	0.00426627	0.00211062
ASV_85	0	0.0041643	0	0	0	0.00626025	0	0	0	0.00549073	0	0	0	0.00234204	0	0	0	0.00533909	0	0	0	0.00403834	0	0.00525318	0.00421468	0.00982381	0	0.00692098	0	0.00270215	0.00455011	0.00299278	0.00226841	0.00445133	0.0029004	0.00465349	0.00535631	0.00258161	0.0036568	0
ASV_86	0.00346039	0.00100953	0.00143183	0.00168608	0.0023733	0.00119243	0.00207715	0.00104391	0.00286555	0.00124789	0.0011802	0.0019414	0.00418744	0.00089695	0.00182401	0.00183798	0.00329104	0.000681586	0.00237651	0.00251007	0.00163399	0.0029076	0.0016968	0.00292445	0.00245412	0.00325681	0.00299205	0.00215772	0.00133962	0.00101331	0.00284382	0.00118679	0.00232116	0.00314496	0.00243634	0.00225169	0.00240646	0.00510585	0.00270874	0.00259768
ASV_87	0	0.0013881	0.0057273	0.00275904	0	0	0.00445104	0.00189209	0.00346882	0.000935921	0	0.00305918	0.00104686	0.00184373	0.00167612	0.0013667	0.000953925	0	0.00465983	0.00270824	0.00207391	0.00608443	0.00345211	0.00205795	0.00202732	0.00528564	0.00187003	0.00142491	0.00277162	0.00540431	0.00125128	0.00128999	0	0.00382233	0.00179825	0.00170128	0	0.00533532	0	0.00200238
ASV_88	0.0216141	0	0	0	0.0117134	0.00268296	0	0.000913421	0.00286555	0	0	0.00141193	0.00284148	0.000996612	0.00133103	0.00183798	0.00109701	0.00102238	0.00167754	0.00138715	0.00131976	0.00344605	0.0011117	0.000758191	0.00378788	0.0071543	0	0.00130277	0.00235588	0.00168885	0.00062564	0.000825593	0	0.00174182	0.00545275	0.00220165	0	0	0.0010835	0
ASV_89	0.00234242	0.000441668	0.00403514	0.00265686	0	0.00536593	0	0.00274026	0	0.00779934	0	0.00147076	0	0.00214271	0	0	0.00329104	0.0094854	0	0.00158531	0.00263952	0.00468447	0.00181382	0	0.00288092	0.00229578	0.00126227	0	0.0118256	0.00141863	0.000910022	0	0.00110783	0.00551577	0	0	0	0.00131949	0.00203156	0.0026518
ASV_90	0.002023	0	0.0022779	0	0.00260297	0	0	0.00202257	0.00610814	0.0035565	0	0.00229439	0.00373878	0.00333865	0.00261277	0.00282765	0.00271869	0.00357833	0.00163094	0.00251007	0.00226244	0	0.00198935	0	0.00234742	0.00133476	0.0026648	0.0024427	0.00281781	0	0	0.00227038	0.00316522	0.00493517	0.00243634	0	0.00481292	0.00384373	0.00264102	0.00270592
ASV_91	0.00143739	0.00170358	0.00234299	0.00137952	0.00176083	0.000968848	0.00163205	0.00137013	0.00180982	0.00180945	0.00324556	0.00335334	0.000548355	0.00154475	0.00221839	0.00183798	0.00295717	0.00420311	0.00298229	0.0043596	0.00326797	0.00215378	0.00239892	0.00129976	0.00352113	0.00122798	0.00271155	0.00118064	0.00180155	0.00148619	0.0019338	0.00149639	0.00189913	0.0014999	0.00191426	0.0016012	0.00372613	0.00235213	0.0039954	0.00297651
ASV_92	0.00569634	0	0.00377481	0.00357654	0.00459348	0	0.00385757	0.00195733	0.00263932	0.00131029	0.00258169	0.00400047	0.00124626	0.00159458	0.00182401	0.00155521	0.000858533	0	0.00256291	0	0.0071644	0.000753823	0.00140425	0.00200379	0.00416133	0.00170849	0.00177653	0.00142491	0.00401885	0.00222928	0.00301445	0.00257998	0.00342899	0	0	0.00210158	0.00310511	0	0.00148981	0.00140708
ASV_93	0.00324744	0.00782384	0.0026684	0.00357654	0	0.00491877	0.0022997	0.00469759	0	0.00411805	0.00457328	0.00294152	0	0	0	0.00348744	0	0	0	0.00356695	0.00502765	0	0.0028085	0.00314108	0.006242	0	0	0.00142491	0.00554324	0	0.00267319	0	0.0035345	0	0.00179825	0.00505379	0	0	0.00250559	0
ASV_94	0.00420571	0.00530002	0.00403514	0.0030656	0	0.0155016	0	0	0	0.00742497	0	0	0	0	0.00497905	0	0	0	0	0	0.00515334	0	0	0	0.00394793	0	0	0	0.0122413	0.00472877	0.00147879	0.00593395	0	0.00541901	0	0	0	0.00286845	0	0
ASV_95	0.00383305	0.00485835	0.00423039	0.00434294	0.00222018	0.00365181	0.00578635	0.00424088	0.00158359	0.00131029	0.00383566	0.00100012	0	0.00134543	0.00714814	0.00504265	0.0013355	0.000511189	0.000465983	0	0.000628457	0.000592289	0.000877655	0	0.000960307	0	0.00149603	0	0.00235588	0.00324259	0.00466386	0.00433437	0.00084406	0.00367718	0.00110215	0.000350263	0	0.00137686	0.000541748	0
ASV_96	0	0	0	0	0	0	0	0	0	0	0	0.00447111	0	0	0	0	0	0	0	0.00198164	0	0.00279991	0	0.00379096	0.00229407	0.00298986	0.00261805	0.00236128	0.0145048	0.00236439	0.0033557	0.00428277	0.0014771	0.0114186	0.00232032	0.00305229	0	0.00436005	0.00250559	0.00156943
ASV_97	0	0	0	0	0.000535906	0	0	0	0	0	0	0	0	0	0	0.000424148	0.000906229	0.000454391	0.000698975	0.000396327	0.00163399	0.00323067	0.00380317	0.000541565	0	0.0082221	0.00453483	0.000814233	0.000785292	0.00310748	0.00187692	0.00423117	0.00807132	0	0.0159522	0	0	0	0.00636554	0.0117437
ASV_98	0.00857112	0	0.0030589	0.00286123	0	0.00409897	0.00333828	0.00554577	0	0.00143508	0.00449952	0	0.00448654	0	0.00458467	0.00471276	0.00157398	0	0.00601118	0.00528436	0.00182252	0	0.00269148	0	0.00453478	0	0.00243104	0.00154704	0.00175536	0	0.00113753	0	0	0	0.00156622	0	0	0	0	0
ASV_99	0	0	0.00670355	0	0	0	0	0.0159196	0	0	0.00929409	0.00647135	0	0.00622882	0	0	0	0.00414631	0	0	0	0	0	0	0.00741571	0	0	0.0028091	0.0065133	0	0	0	0	0	0	0.00865649	0.00551157	0	0	0
ASV_100	0.00346039	0.00220834	0.00149691	0.000715308	0.00199051	0.00499329	0.00126113	0.00443662	0.001659	0	0.0023604	0.0013531	0.00134596	0.00219255	0.00118314	0.00296904	0.0012401	0.000851982	0.00186393	0.00112293	0.00157114	0.00113073	0.00134574	0	0.00330773	0.00373732	0.000888266	0.00195416	0.00295639	0.00135108	0.00307132	0.00247678	0.00174087	0.000532224	0.00348048	0.00190143	0.000465766	0.00229476	0.00121893	0.00330122
ASV_101	0	0	0.00598763	0.00562027	0	0	0.00682493	0.00802505	0	0	0	0.00588305	0	0	0.005965	0.00344031	0.00104932	0	0.00754893	0.00601097	0	0	0	0	0.00512164	0	0	0.00162847	0	0	0.00199067	0.00170279	0	0.00193536	0	0.00180135	0	0.00355688	0	0.00156943
ASV_102	0.00308773	0.00246072	0.00214774	0.00265686	0.00421069	0.000670741	0.00148368	0.00150062	0.00203605	0.00174705	0.00213912	0.00229439	0.00279163	0.00109627	0.00123244	0.00183798	0.00171707	0	0.000978565	0.00211375	0.00257667	0.00468447	0.0028085	0.00157054	0.000853606	0.000266951	0.000607761	0	0.00207871	0.00364791	0.00113753	0.000773994	0.0020574	0.00377395	0.00150821	0.00225169	0.00131967	0.00218002	0.00270874	0.00227297
ASV_103	0.00122445	0.000567859	0.00260332	0.00194155	0	0.000819794	0.00296736	0.000521955	0.000678682	0.0023086	0.00796636	0.00358866	0	0.00204305	0.00271136	0.00146095	0.00600973	0.0094286	0.00121156	0.00693573	0	0	0.000994676	0	0	0.000266951	0.000701262	0	0.00244826	0.00114842	0.000398134	0	0.000633045	0.00024192	0.00226231	0	0.0142059	0.000229476	0.00209928	0.00102825
ASV_104	0.00271508	0.00100953	0	0	0	0.0030556	0	0.000782932	0.00173441	0.0011855	0	0.00141193	0.000847458	0.00149492	0	0.00155521	0.00233712	0.00391912	0	0.00211375	0.00194822	0.000807667	0.0022819	0	0.00101366	0.00181527	0.00158953	0.00358262	0.00327975	0.0008782	0.000853145	0.00247678	0.00332349	0.00164506	0.00539474	0.00270203	0.00240646	0.00114738	0.00860026	0.00465418
ASV_105	0	0.00265001	0.00214774	0	0	0.00327918	0	0.00195733	0	0.00274537	0	0	0	0	0	0	0	0	0.00419385	0.00303851	0	0.00263838	0	0.00438668	0.00458813	0.00443139	0.00243104	0.00464113	0.00157058	0.00270215	0	0	0.00189913	0.00164506	0.00388654	0.00300225	0	0.00470426	0.00690729	0.00389653
ASV_106	0.00409923	0.00227144	0	0	0.00214362	0.00268296	0.0018546	0	0.00113114	0.00224621	0	0.000764796	0	0.000946781	0.00108455	0.00202649	0.00100162	0	0.00149115	0.000924764	0.00175968	0.000969201	0.00292552	0.00157054	0.00144046	0.00555259	0.00322581	0.00187274	0.001432	0	0.00182004	0.00139319	0.00659422	0.00222566	0.00643889	0.00150113	0	0	0.00487574	0.00286828
ASV_107	0	0.0100322	0	0	0	0.00708004	0	0	0	0.00792413	0	0	0	0.00289017	0.00182401	0	0	0.00340793	0.00386766	0	0.00238813	0	0.00643614	0	0	0	0.00785414	0	0.00318736	0	0	0.00464396	0	0	0	0.00740555	0.0041919	0	0	0
ASV_108	0	0.0028393	0.00195249	0.00112405	0	0.00320465	0	0.0023488	0.000678682	0.000873526	0.00169654	0.000882457	0	0.00199322	0.00098595	0.000895424	0.00152628	0	0.00177074	0.000462382	0.00100553	0.00118458	0.000994676	0.00102897	0.00597525	0.00128137	0.00149603	0.00109921	0.00378788	0.0008782	0.00238881	0.00294118	0.00316522	0.00188698	0.0079471	0.00395296	0	0.00103264	0.00264102	0.0035177
ASV_109	0	0	0	0	0	0	0	0.00352319	0.00279014	0.00243339	0.00103268	0.00217673	0.00189432	0.00333865	0.00453537	0.002215	0.00157398	0.00107918	0.00340168	0	0.00245098	0	0.00251594	0.00270783	0.00197397	0.00421783	0.00191678	0.00183202	0.00309497	0	0.00341258	0	0.00332349	0.00203213	0.00324845	0.00250188	0	0	0	0.00308475
ASV_110	0.000638842	0.00567859	0.00260332	0.00260576	0	0.00409897	0.00430267	0.000848176	0.00188523	0.00143508	0	0.000882457	0.000548355	0.00368746	0.00320434	0.00268627	0	0	0.000978565	0.000528436	0.00201106	0	0.00152127	0.00471162	0.000266752	0	0.00369331	0.00284981	0.000369549	0	0.00125128	0.00154799	0.0084406	0	0.00179825	0.00210158	0.00147493	0	0.00162525	0.00102825
ASV_111	0.00271508	0.00668812	0.00260332	0	0	0.0111045	0	0	0.00294095	0	0	0	0	0	0	0	0	0	0	0	0.0035822	0	0.00345211	0	0.00224072	0.00133476	0.00257129	0.00268697	0.0029102	0	0.00233193	0.00448916	0.00580291	0	0.00899124	0.00620465	0	0	0	0
ASV_112	0.00138416	0.00164048	0.00169216	0.00117515	0.00160772	0.00387539	0.00207715	0.00319697	0.000904909	0.00180945	0.00125396	0.000882457	0.000498504	0.00149492	0.00172541	0.0032518	0.00038157	0.000795183	0.00260951	0.00171742	0.000942685	0.000915356	0.00140425	0.00178716	0.00176056	0.00213561	0.00116877	0.00211701	0.00249446	0.00101331	0.00307132	0.00443756	0.00174087	0.000532224	0.00255235	0.00285214	0.000853905	0.000344214	0.00223471	0.00216474
ASV_113	0.000851789	0	0.00247315	0.00189046	0.00206706	0.0030556	0.00133531	0.00195733	0.0024885	0	0.00250793	0.0027062	0.00244267	0.00124576	0.000690165	0.000895424	0.00205094	0.00107918	0.0027959	0.00118898	0.00245098	0.00102305	0.00122872	0.00238289	0.00149381	0	0.00201029	0.00272768	0	0.00128352	0.00489137	0.00242518	0.00195189	0.00227405	0.00243634	0.00220165	0	0.00252424	0.00176068	0.00184003
ASV_114	0.00574957	0.00246072	0.00188741	0.00240139	0.00321543	0.00491877	0	0	0.00188523	0.00205903	0.00140149	0	0	0	0	0	0	0	0	0	0.00320513	0	0.00181382	0.00243704	0.00261417	0	0.00229079	0.00464113	0.00254065	0.00276971	0.00324195	0.00464396	0.00274319	0.00319334	0.00371251	0.000900676	0.00170781	0	0.00243787	0
ASV_115	0.000266184	0	0	0	0	0	0.000148368	0.000260977	0.000226227	0	0	0	0	0	0	9.42551e-05	0.00224172	0	0.000326188	0	0.00043992	0	0.00392019	0.00167885	0	0	0.00878915	0.0017506	0	0.0017564	0.00710954	0.00933953	0	0.00822528	0.00609084	0	0.000543394	0.0088922	0.000677186	0.000595303
ASV_116	0.00292802	0	0.0030589	0.00372982	0	0.00245938	0	0	0.003318	0	0	0	0.00319043	0	0.0019719	0.00216787	0	0	0	0	0.00257667	0.00479216	0.00579252	0.00324939	0	0	0.00448808	0.00439686	0	0.00540431	0.0031282	0	0.00258493	0.00372557	0	0	0.00108679	0	0	0
ASV_117	0	0.00340716	0.00175724	0.00163499	0	0.00365181	0.00259644	0.00267502	0	0.00212142	0.00140149	0.0013531	0	0.000747459	0.00039438	0.00235638	0	0	0.00139795	0.000990818	0.00106838	0.00376911	0	0	0.00144046	0.00587293	0.000981767	0	0.0043422	0.00135108	0.00142191	0.00201238	0	0	0.00765706	0.00235176	0	0.00114738	0.00304734	0.00113649
ASV_118	0	0.00069405	0	0.000664214	0	0.00149054	0.00192878	0	0.000980318	0.00149747	0	0.00200024	0.00329013	0.00139526	0.00537343	0.00457137	0.0025756	0	0.00447344	0	0.00157114	0	0.0011117	0	0.000426803	0	0.00154278	0.0013842	0.001432	0	0.000739393	0.00144479	0.00116058	0.00174182	0.00551076	0.00205154	0.00100916	0.00177844	0.00209928	0.00259768
ASV_119	0.000425894	0.0013881	0.00299382	0.00367872	0.000689022	0.00231033	0.00237389	0.00189209	0.00135736	0.00224621	0.0017703	0.00429462	0.00144566	0.00224238	0.00108455	0.00226212	0.00171707	0.00147677	0.00121156	0.000858709	0.000816993	0.00107689	0	0.00135391	0.00138711	0.00122798	0.000981767	0.00248341	0.00101626	0.00168885	0.0021613	0.00180599	0.00110783	0.000628992	0.00191426	0.000550413	0.00178544	0.000917905	0	0.00135296
ASV_120	0.000905026	0.00309168	0.00143183	0.0015839	0	0.00409897	0.000816024	0	0	0.0011855	0	0	0	0.00089695	0	0.0032518	0.00152628	0.00102238	0.00163094	0.00277429	0.00100553	0.00226147	0	0.00178716	0.00149381	0.00421783	0.000981767	0.00146562	0.00184775	0	0	0.00108359	0.00142435	0.00130637	0.0036545	0.00330248	0.0022512	0.0014916	0.00406311	0.00340946
ASV_121	0.00271508	0	0	0.00148171	0	0.00283202	0.00207715	0.00163111	0.00211145	0.00336931	0.00132773	0.00111778	0	0	0	0.00117819	0.0012878	0	0.00158434	0.000792655	0.00113122	0	0.00175531	0.00184132	0.00618865	0.0016551	0.00196353	0.00154704	0.00230968	0.00135108	0.00261631	0.00252838	0.00116058	0.00072576	0.00377052	0.00210158	0	0.000573691	0.00223471	0.00189414
ASV_122	0	0.00567859	0.00162707	0.00132843	0	0.00424803	0.00259644	0.00163111	0.00105573	0.00224621	0	0	0	0.00254136	0.00305645	0.00122532	0.000810837	0.000795183	0.00232992	0.00105687	0.000502765	0.00129227	0.00157978	0.000704035	0.000906957	0.00298986	0.00135577	0.00142491	0.00170916	0	0.00210442	0.00314757	0.00195189	0.00169344	0.00087012	0.00405304	0	0	0.00094806	0.000703539
ASV_123	0	0	0	0	0.00543561	0	0	0	0	0	0	0	0.00299103	0.00239187	0	0	0.00543737	0	0	0	0	0	0.00351062	0	0	0	0.00383357	0	0	0	0	0.00655315	0.00379827	0	0.00783108	0	0	0.0040732	0.00880341	0.00546596
ASV_124	0.00186329	0.00176667	0.0022779	0.00168608	0.0023733	0.00350276	0.000667656	0.00247928	0.0008295	0.00280776	0.00199159	0.00358866	0.000997009	0.00154475	0.00133103	0.00169659	0.00152628	0.000795183	0.00083877	0.000660546	0.00207391	0.00102305	0.000936165	0.00135391	0.00154716	0.000961025	0.00107527	0.00260554	0.00230968	0.000810646	0.0011944	0.00128999	0.00121334	0.000532224	0.00110215	0.0012009	0.00155255	0.000688429	0	0.00167767
ASV_125	0	0	0.00429548	0.0023503	0	0.00216128	0.00363501	0.00384942	0.00128195	0.00280776	0.00258169	0.00400047	0	0.00368746	0.00246488	0	0.00176476	0	0.00232992	0	0	0.00403834	0	0	0.00282757	0.0016551	0.00261805	0	0	0.0035128	0.000739393	0.00154799	0.00327073	0	0	0.0024018	0	0	0	0
ASV_126	0.00143739	0	0	0.00132843	0.000918695	0.00201222	0.00267062	0.00365368	0	0.00124789	0.0017703	0.00111778	0.000648056	0.00134543	0	0.000659786	0.000572355	0	0.00582479	0.00184953	0.00194822	0.00263838	0.00117021	0.0028703	0.000960307	0.00315003	0.000701262	0.0017506	0.00254065	0.00270215	0.00108065	0.00149639	0.00084406	0.000822528	0.00116016	0.00100075	0	0.000573691	0.00223471	0.000865895
